# Supplementary material for: Partial recovery of voiding function in female mice following repeated psychological stress exposure
Source: PLoS One. 2022 Apr 21;17(4):e0266458. doi: 10.1371/journal.pone.0266458 (PMC9022836; doi:10.1371/journal.pone.0266458)
Supplement: S1 File — (XLSX) [file pone.0266458.s001.xlsx]

## Sheet: ACh intraluminal
Unstressed	Stress + Recovery	Stressed
0.0335116	0.0396221	0.187926
0.0773831	0.0654027	0.134437
0.101556	0.060557	0.129432
0.087798	0.0528655	0.0385853
0.0939186	0.0652503	0.138151
0.0387759	0.080065	0.172967
0.123537	0.114165	0.104741
0.0563303	0.121951	0.0293445
0.140462		0.21535
0.0978041		0.0727144
0.0666318		0.0875038

## Sheet: ACh serosal
Unstressed	Stressed	Stress + Recovery
5.04012	9.74063	17.6925
6.79091	18.0612	15.2004
7.6658	15.1278	20.2356
8.3808	9.1014	8.54332
4.41901	17.5967	13.4887
7.04708	7.24969	10.8098
1.4867	2.79716	4.37556
1.75947	2.96608	6.78787
2.0649	1.58142
1.50566	1.50082
1.0076	1.40994

## Sheet: ATP intraluminal
Unstressed	Stress + Recovery	Stressed
0.2451	0.567509	0.242718
1.16504	0.550817	0.126754
0.574206	0.73042	0.776847
0.869189	0.411722	0.527701
0.729223	0.368387	0.18073
0.8335	0.414884	0.822259
0.410415	4.31757	0.610067
0.713994	1.81226	1.07925
0.334973		2.86193
2.12854		1.27521
0.162778		0.16099
		2.22595

## Sheet: ATP serosal
Unstressed	Stressed	Stress + Recovery
4.28936	4.02398	4.27944
4.26699	3.003	4.26566
4.28683	4.04945	4.28317
4.28297	4.01798	4.28503
4.30095	4.01199	4.28383
4.27644	4.02248	4.28743
10.3806	9.18066	22.4763
11.8806	11.8806
19.8906	17.8806
27.1807	12.3906
17.0706	8.19067

## Sheet: EFS Normalised to KCl
Frequency (Hz)	Unstressed	Unstressed	Unstressed	Unstressed	Unstressed	Unstressed	Unstressed	Unstressed	Stress + 10 days	Stress + 10 days	Stress + 10 days	Stress + 10 days	Stress + 10 days	Stress + 10 days	Stress + 10 days	Stress + 10 days	Stressed	Stressed	Stressed	Stressed	Stressed	Stressed	Stressed	Stressed
1	46.8861	2.64693	20.9406	10.2449	8.38715	3.79593			3.92254	13.9338	4.43746	17.5355	7.8132	53.1766	1.8035		4.83573	5.75452	14.2804	8.71693	4.86763
5	178.292	16.3328	67.9902	41.077	16.0316	10.3557			22.6725	35.3926	15.665	37.778	64.5564	133.127	10.4947		20.9395	26.504	23.5874	33.5935	18.8631
10	290.836	35.9784	101.553	65.7659	26.9051	48.7998			39.6387	61.2972	28.5174	47.6577	99.2978	167.285	14.0587		27.3164	47.725	28.2836	45.4806	25.1089
20	340.302	60.9234	122.893	75.2074	38.6261	59.6208			46.7919	81.1393	39.3606	51.2122	115.548	194.843	18.3184		30.9155	57.5835	30.3092	49.7575	28.5146

## Sheet: EFS Pressure Response
Frequency (Hz)	Non-stressed	Non-stressed	Non-stressed	Non-stressed	Non-stressed	Non-stressed	Non-stressed	Non-stressed	Stressed + 10 days	Stressed + 10 days	Stressed + 10 days	Stressed + 10 days	Stressed + 10 days	Stressed + 10 days	Stressed + 10 days	Stressed + 10 days	Stressed	Stressed	Stressed	Stressed	Stressed	Stressed	Stressed	Stressed
1	1.3175	1.2025	2.36	3.9525	2.5975	2.4275			3.2225	0.525	1.3175	1.2025	2.36	3.9525	2.4275		2.62	2.2575	6.6975	4.9425	2.905
5	5.01	7.42	7.6625	15.8475	4.965	6.6225			8.0675	3.055	5.01	7.42	7.6625	15.8475	6.6225		11.345	10.3975	11.0625	19.0475	11.2575
10	8.1725	16.345	11.445	25.3725	8.3325	31.2075			10.1375	4.0925	8.1725	16.345	11.445	25.3725	31.2075		14.8	18.7225	13.265	25.7875	14.985
20	9.5625	27.6775	13.85	29.015	11.9625	38.1275			11.8075	5.3325	9.5625	27.6775	13.85	29.015	38.1275		16.75	22.59	14.215	28.2125	17.0175

## Sheet: Carbachol normalised to KCl
[Carbachol] (M)	Unstressed	Unstressed	Unstressed	Unstressed	Unstressed	Unstressed	Unstressed	Stress + 10 days	Stress + 10 days	Stress + 10 days	Stress + 10 days	Stress + 10 days	Stress + 10 days	Stress + 10 days	Stressed	Stressed	Stressed	Stressed	Stressed	Stressed	Stressed
6.84e-09	1.05657	4.61402	0.336962	0.93639	0.156372			0.682962	4.31101	0.302819	0.583303	1.33749	0		0.147656	1.27453	1.258	0.229277	0.217828
2.05e-08	1.05657	4.61402	0.336962	0.93639	0.156372			0.682962	4.31101	0.302819	0.583303	1.33749	0		0.147656	1.27453	1.258	0.229277	0.217828
6.84e-08	1.40876	6.29991	0.751685	1.8082	0.297107			0.682962	4.84988	1.28116	2.91651	2.63041	0		0.295312	1.68239	3.13433	0.458554	0.385389
2.05e-07	4.79859	9.49423	3.18818	6.23184	2.89289			1.59957	13.4719	1.51409	11.8119	7.26705	0.103057		3.46992	2.62554	10.7463	2.18695	3.77011
6.84e-07	16.8171	29.2813	16.6926	31.2238	11.4152			9.0762	40.6467	5.52061	41.2687	26.9728	3.36654		11.6095	12.4395	25.0746	11.1993	13.187
2.05e-06	52.3223	97.7817	52.4883	86.1479	39.7967			27.5521	146.189	24.901	95.0784	67.0085	12.5043		40.7161	46.8009	56.5672	38.3422	35.2882
6.84e-06	111.072	129.902	120.295	107.297	86.2392			67.7211	192.687	75.3319	130.186	119.394	32.1195		82.0413	118.124	90.7249	79.1534	73.9109
2.05e-05	122.98	174.623	151.737	137.585	118.64			113.911	213.934	104.146	156.945	199.376	71.3844		105.556	156.207	105.736	101.728	95.6267
6.84e-05	122.98	174.623	151.737	137.585	118.64			113.911	213.934	104.146	156.945	199.376	71.3844		105.556	156.207	105.736	101.728	95.6267

## Sheet: Carbachol raw pressure response
[Carbachol] (M)	Non-stressed	Non-stressed	Non-stressed	Non-stressed	Non-stressed	Non-stressed	Non-stressed	Stressed + 10 days	Stressed + 10 days	Stressed + 10 days	Stressed + 10 days	Stressed + 10 days	Stressed + 10 days	Stressed + 10 days	Stressed	Stressed	Stressed	Stressed	Stressed	Stressed	Stressed
6.84e-09	0.35	0.48	0.52	0.13	0.29	0.1		0.38	0.56	0.13	0.16	0.3			0.08	0.5	0.59	0.13	0.13
2.05e-08	0.35	0.48	0.52	0.13	0.29	0.1		0.38	0.56	0.13	0.16	0.3			0.08	0.5	0.59	0.13	0.13
6.84e-08	1.05	0.64	0.71	0.29	0.56	0.19		0.38	0.63	0.55	0.8	0.59			0.16	0.66	1.47	0.26	0.23
2.05e-07	3.58	2.18	1.07	1.23	1.93	1.85		0.89	1.75	0.65	3.24	1.63			1.88	1.03	5.04	1.24	2.25
6.84e-07	10.22	7.64	3.3	6.44	9.67	7.3		5.05	5.28	2.37	11.32	6.05			6.29	4.88	11.76	6.35	7.87
2.05e-06	22.56	23.77	11.02	20.25	26.68	25.45		15.33	18.99	10.69	26.08	15.03			22.06	18.36	26.53	21.74	21.06
6.84e-06	32.76	50.46	14.64	46.41	33.23	55.15		37.68	25.03	32.34	35.71	26.78			44.45	46.34	42.55	44.88	44.11
2.05e-05	45.34	55.87	19.68	58.54	42.61	55.15		63.38	27.79	44.71	43.05	44.72			57.19	61.28	49.59	57.68	57.07
6.84e-05	45.34	55.87	19.68	58.54	42.61	55.15		63.38	27.79	44.71	43.05	44.72			57.19	61.28	49.59	57.68	57.07

## Sheet: Isoprenaline % decrease
[Isoprenaline] (M)	Unstressed	Unstressed	Unstressed	Unstressed	Unstressed	Unstressed	Unstressed	Stress + 10 days	Stress + 10 days	Stress + 10 days	Stress + 10 days	Stress + 10 days	Stress + 10 days	Stress + 10 days	Stressed	Stressed	Stressed	Stressed	Stressed	Stressed	Stressed
1.78e-09	100	100	100	100	97.6654			97.9167	97.9079	95.2802	98.1609	98.9164			98.3254	95.8707	99.47	96.31
5.92e-09	100	100	100	100	97.6654			97.9167	97.9079	95.2802	98.1609	98.9164			98.3254	95.8707	99.47	96.31
1.78e-08	91.4474	79.1128	100	95.2113	92.607			89.9306	95.3975	89.3805	96.3218	91.3313			96.89	93.2675	90.8127	92.2509
5.82e-08	89.4737	60.9982	95.7096	84.7887	60.7004			57.9861	77.1967	54.2773	79.5402	65.9443			62.6794	82.9443	73.3216	85.6089
1.78e-07	30.2632	28.0961	82.0132	70.7042	13.6187			0	56.2762	32.1534	62.4138	51.2384			45.933	63.8241	39.2226	56.0886
5.82e-07	-47.3684	8.31793	68.8119	52.6761	-46.6926			-29.8611	26.7782	2.65487	35.6322	34.5201			-6.45933	55.9246	30.0353	27.6753
1.77e-06	-90.7895	-4.80591	58.7459	28.4507	-87.5486			-75.3472	22.1757	-18.2891	29.3103	26.0062			-14.3541	50.6284	8.65724	13.8376
5.82e-06	-125.658	-4.80591	49.1749	15.2113	-98.4436			-82.9861	17.364	-21.2389	25.6322	26.0062			-24.6411	50.6284	8.65724	14.3911
1.77e-05	-129.605	-4.80591	46.0396	15.2113	-98.4436			-88.5417	16.1088	-21.2389	18.9655	26.0062			-24.6411	47.3968	8.65724	15.6827

## Sheet: KCl
	Unstressed	Unstressed	Unstressed	Unstressed	Unstressed	Unstressed	Unstressed	Unstressed	Stress + Recovery	Stress + Recovery	Stress + Recovery	Stress + Recovery	Stress + Recovery	Stress + Recovery	Stress + Recovery	Stress + Recovery	Stressed	Stressed	Stressed	Stressed	Stressed	Stressed	Stressed	Stressed
KCl	45.43	11.27	38.58	30.97	26.44	18.69			12.99	42.93	27.43	22.43	29.76	29.14			54.18	39.23	46.9	56.7	59.68

[truncated: 10 more sheets: Carbachol - Amplitude, Carbachol - Frequency, Spontaneous - Amplitude, Spontaneous - Frequency, Bladder Compliance, Corticosterone Levels, Total Voided Area, Number of Urine Spots, Number of Small Spots, Average Void Area]
